# Supplementary material for: Chemical Profiling and Therapeutic Evaluation of Standardized Hydroalcoholic Extracts of Terminalia chebula Fruits Collected from Different Locations in Manipur against Colorectal Cancer
Source: Molecules. 2023 Mar 23;28(7):2901. doi: 10.3390/molecules28072901 (PMC10096451; doi:10.3390/molecules28072901)
Supplement: Supplementary file 1 [file molecules-28-02901-s001.zip]

Archive with 1 entries (1 files):
- molecules-2244127-supplementary.pdf
